# Supplementary material for: Multivariate Single-Step GWAS Reveals Pleiotropic Genomic Regions and Candidate Genes Associated with Male Scrotal Circumference and Female Fertility Traits in Retinta Beef Cattle
Source: Vet Sci. 2025 Oct 11;12(10):977. doi: 10.3390/vetsci12100977 (PMC12567842; doi:10.3390/vetsci12100977)
Supplement: Supplementary file 1 [file vetsci-12-00977-s001.zip]

Archive with 8 entries (6 files):
- vetsci-3885219-supplementary/
- vetsci-3885219-supplementary/Supplementary files/
- vetsci-3885219-supplementary/Supplementary files/Figure S1.png
- vetsci-3885219-supplementary/Supplementary files/Figure S2.png
- vetsci-3885219-supplementary/Supplementary files/Figure S3.png
- vetsci-3885219-supplementary/Supplementary files/Figure S4.png
- vetsci-3885219-supplementary/Supplementary files/Figure S5.png
- vetsci-3885219-supplementary/Supplementary files/Table S1.xlsx
