# Supplementary material for: Multivariate Single-Step GWAS Reveals Pleiotropic Genomic Regions and Candidate Genes Associated with Male Scrotal Circumference and Female Fertility Traits in Retinta Beef Cattle
Source: Vet Sci. 2025 Oct 11;12(10):977. doi: 10.3390/vetsci12100977 (PMC12567842; doi:10.3390/vetsci12100977)
Supplement: Supplementary file 1 [file vetsci-12-00977-s001.zip › vetsci-3885219-supplementary/Supplementary files/Table S1.xlsx]

## Sheet: Sheet 1
Gene_Symbol	Gene_Name	Gene_Function
5S_rRNA	5S ribosomal RNA	Structural and functional component of the large subunit of the ribosome
ACADM	acyl-CoA dehydrogenase medium chain	Catalyzes the first step of mitochondrial fatty acid beta-oxidation
ADGRL2	adhesion G protein-coupled receptor L2	Orphan adhesion G-protein coupled receptor (aGPCR), which mediates synapse specificity
ADGRL4	adhesion G protein-coupled receptor L4	Endothelial orphan receptor that acts as a key regulator of angiogenesis
AHCYL1	adenosylhomocysteinase like 1	Multifaceted cellular regulator which coordinates several essential cellular functions including regulation of epithelial HCO3- and fluid secretion, mRNA processing and DNA replication
AK5	adenylate kinase 5	Nucleoside monophosphate (NMP) kinase that catalyzes the reversible transfer of the terminal phosphate group between nucleoside triphosphates and monophosphates
ALG14	ALG14 UDP-N-acetylglucosaminyltransferase subunit	Part of the UDP-N-acetylglucosamine transferase complex that operates in the biosynthetic pathway of dolichol-linked oligosaccharides, the glycan precursors employed in protein asparagine (N)-glycosylation
ALX3	ALX homeobox 3	Transcriptional regulator with a possible role in patterning of mesoderm during development
AMIGO1	adhesion molecule with Ig like domain 1	Promotes growth and fasciculation of neurites from cultured hippocampal neurons
AMPD2	adenosine monophosphate deaminase 2	Catalyzes the deamination of AMP to IMP and plays an important role in the purine nucleotide cycle
ANKRD13C	ankyrin repeat domain 13C	Acts as a molecular chaperone for G protein-coupled receptors, regulating their biogenesis and exit from the ER
ASB17	ankyrin repeat and SOCS box containing 17	May be a substrate-recognition component of a SCF-like ECS (Elongin-Cullin-SOCS-box protein) E3 ubiquitin-protein ligase complex which mediates the ubiquitination and subsequent proteasomal degradation of target proteins
ATXN7L2	ataxin 7 like 2	Involved in the regulation of stress granule and P-body formation
BARHL2	BarH like homeobox 2	Potential regulator of neural basic helix-loop-helix genes
bta-mir-10184	Bos taurus bta-mir-10184 precursor miRNA	miRNA
C3H1orf146	chromosome 3 C1orf146 homolog	Homolog of SPO16, which plays a key role in reinforcing the integrity of the central element of the synaptonemal complex (SC) thereby stabilizing SC, ensuring progression of meiotic prophase I in male and female germ cells
CCN1	cellular communication network factor 1	Promotes cell proliferation, chemotaxis, angiogenesis, and cell adhesion
CDC7	cell division cycle 7	Kinase involved in initiation of DNA replication
CNN3	calponin 3	Thin filament-associated protein that is implicated in the regulation and modulation of smooth muscle contraction
COL11A1	collagen type XI alpha 1 chain	May play an important role in fibrillogenesis by controlling lateral growth of collagen II fibrils
COL24A1	collagen type XXIV alpha 1 chain	May participate in regulating type I collagen fibrillogenesis at specific anatomical locations during fetal development
CSF1	colony stimulating factor 1	Cytokine that plays an essential role in the regulation of survival, proliferation and differentiation of hematopoietic precursor cells, especially mononuclear phagocytes, such as macrophages and monocytes
CTBS	chitobiase	Digests the beta-1,4-glycosidic bonds in N-acetylglucosamine (GlcNAc) oligomers (mainly dimers)
CTH	cystathionine gamma-lyase	Catalyzes the last step in the trans-sulfuration pathway from L-methionine to L-cysteine in a pyridoxal-5'-phosphate (PLP)-dependent manner
CYB561D1	cytochrome b561 family member D1	Probable transmembrane reductase that may use ascorbate as an electron donor and transfer electrons across membranes to reduce monodehydro-L-ascorbate radical and iron cations Fe3+ in another cellular compartment
DDAH1	dimethylarginine dimethylaminohydrolase 1	Hydrolyzes N(G),N(G)-dimethyl-L-arginine (ADMA) and N(G)-monomethyl-L-arginine (MMA) which act as inhibitors of NOS
DEPDC1	DEP domain containing 1	May be involved in transcriptional regulation as a transcriptional corepressor
DIPK1A	divergent protein kinase domain 1A	Member of the FAM69 family of cysteine-rich type II transmembrane proteins, which localize to the endoplasmic reticulum but their specific functions are unknown
DNAI3	dynein axonemal intermediate chain 3	Acts as a negative regulator of cell migration, invasion, and metastasis downstream of p53/TP53, through inhibition of Arp2/3 complex-mediated actin polymerization
DNAJB4	DnaJ heat shock protein family	Probable chaperone
DNASE2B	deoxyribonuclease 2 beta	Hydrolyzes DNA under acidic conditions.
DPYD	dihydropyrimidine dehydrogenase	Involved in pyrimidine base degradation
EPS8L3	EPS8 like 3	Unknown
ERICH3	glutamate rich 3	Component of the primary cilium that controls cilium formation and length
EVI5	ecotropic viral integration site 5	Functions as a GTPase-activating protein (GAP)
FPGT	fucose-1-phosphate guanylyltransferase	Catalyzes the formation of GDP-L-fucose from GTP and L-fucose-1-phosphate
FUBP1	far upstream element binding protein 1	Regulates MYC expression by binding to a single-stranded far-upstream element (FUSE) upstream of the MYC promoter
GBP6	Guanylate binding protein family member 6	Interferon (IFN)-inducible GTPase that plays important roles in innate immunity against a diverse range of bacterial, viral and protozoan pathogens
GFI1	growth factor independent 1 transcriptional repressor	Transcription repressor essential for hematopoiesis
GIPC2	GIPC PDZ domain containing family member 2	Enables identical protein binding activity
GLMN	glomulin, FKBP associated protein	Regulatory component of cullin-RING-based SCF (SKP1-Cullin-F-box protein) E3 ubiquitin-protein ligase complexes
GNAT2	G protein subunit alpha transducin 2	3-subunit guanine nucleotide-binding protein (G protein) which stimulates the coupling of rhodopsin and cGMP-phoshodiesterase during visual impulses
GNG5	G protein subunit gamma 5	G protein gamma subunit required for the GTPase activity, for replacement of GDP by GTP, and for G protein-effector interaction
GPR61	G protein-coupled receptor 61	Orphan G-protein coupled receptor
GSTM1	glutathione S-transferase mu 1	Conjugation of reduced glutathione to a wide number of exogenous and endogenous hydrophobic electrophiles
GSTM3	glutathione S-transferase mu 3	Conjugation of reduced glutathione to a wide number of exogenous and endogenous hydrophobic electrophiles
GSTM5	glutathione S-transferase mu 5	Conjugation of reduced glutathione to a wide number of exogenous and endogenous hydrophobic electrophiles
GTF2B	general transcription factor IIB	General transcription factor that plays a role in transcription initiation by RNA polymerase II (Pol II)
HFM1	helicase for meiosis 1	Required for crossover formation and complete synapsis of homologous chromosomes during meiosis
HS2ST1	heparan sulfate 2-O-sulfotransferase 1	Catalyzes the transfer of a sulfo group from 3'-phospho-5'-adenylyl sulfate (PAPS) to the 2-OH position of iduronic acid (IdoA) or glucuronic acid (GlcA) within the heparan sulfate (HS) chain and participates in HS biosynthesis
IFI44	interferon induced protein 44	Type I interferon-stimulated gene (ISG) that plays a critical role in antiviral and antibacterial activity
IFI44L	interferon induced protein 44 like	Type I interferon-stimulated gene (ISG) that plays a critical role in antiviral and antibacterial activity
KCNC4	potassium voltage-gated channel subfamily C member 4	Voltage-gated potassium channel that opens in response to the voltage difference across the membrane, forming a potassium-selective channel through which potassium ions pass in accordance with their electrochemical gradient
KYAT3	kynurenine aminotransferase 3	Catalyzes the irreversible transamination of the L-tryptophan metabolite L-kynurenine to form kynurenic acid (KA), an intermediate in the tryptophan catabolic pathway
LAMTOR5	late endosomal/lysosomal adaptor, MAPK and MTOR activator 5	As part of the Ragulator complex it is involved in amino acid sensing and activation of mTORC1, a signaling complex promoting cell growth in response to growth factors, energy levels, and amino acids
LMO4	LIM domain only 4	Transcription cofactor that plays a role in establishing motor neuron identity
LPAR3	lysophosphatidic acid receptor 3	Receptor for lysophosphatidic acid (LPA)
LRRC40	leucine rich repeat containing 40	Predicted to be involved in intracellular signal transduction
LRRC7	leucine rich repeat containing 7	Required for normal synaptic spine architecture and function
LRRC8B	leucine rich repeat containing 8 VRAC subunit B	Non-essential component of the volume-regulated anion channel (VRAC, also named VSOAC channel), an anion channel required to maintain a constant cell volume in response to extracellular or intracellular osmotic changes
LRRC8C	leucine rich repeat containing 8 VRAC subunit C	Non-essential component of the volume-regulated anion channel (VRAC, also named VSOAC channel), an anion channel required to maintain a constant cell volume in response to extracellular or intracellular osmotic changes
LRRC8D	leucine rich repeat containing 8 VRAC subunit D	Non-essential component of the volume-regulated anion channel (VRAC, also named VSOAC channel), an anion channel required to maintain a constant cell volume in response to extracellular or intracellular osmotic changes
LRRIQ3	leucine rich repeats and IQ motif containing 3	Unknown
MCOLN2	mucolipin TRP cation channel 2	Nonselective cation channel probably playing a role in the regulation of membrane trafficking events. Acts as a Ca2+-permeable cation channel with inwardly rectifying activity
MCOLN3	mucolipin TRP cation channel 3	Nonselective cation channel probably playing a role in the regulation of membrane trafficking events. Acts as a Ca2+-permeable cation channel with inwardly rectifying activity
MIGA1	mitoguardin 1	Regulator of mitochondrial fusion
MSH4	mutS homolog 4	Required for reciprocal recombination and proper segregation of homologous chromosomes at meiosis
MTF2	metal response element binding transcription factor 2	Polycomb group (PcG) protein that specifically binds histone H3 trimethylated at 'Lys-36' (H3K36me3) and recruits the PRC2 complex, thus enhancing PRC2 H3K27me3 methylation activity
NEXN	nexilin F-actin binding protein	Involved in regulating cell migration through association with the actin cytoskeleton
PIGK	phosphatidylinositol glycan anchor biosynthesis class K	Catalytic subunit of the glycosylphosphatidylinositol-anchor (GPI-anchor) transamidase (GPI-T) complex that catalyzes the formation of the linkage between a proprotein and a GPI-anchor and participates in GPI anchored protein biosynthesis
PKN2	protein kinase N2	PKC-related serine/threonine-protein kinase and Rho/Rac effector protein that participates in specific signal transduction responses in the cell
PLPPR4	phospholipid phosphatase related 4	Postsynaptic density membrane protein that indirectly regulates glutamatergic synaptic transmission through lysophosphatidic acid (LPA)-mediated signaling pathways
PLPPR5	phospholipid phosphatase related 5	Induces filopodia formation and promotes neurite growth in a CDC42-independent manner; impedes neurite growth inhibitory-mediated axonal retraction
PRKACB	protein kinase cAMP-activated catalytic subunit beta	Mediates cAMP-dependent signaling triggered by receptor binding to GPCRs
PTBP2	polypyrimidine tract binding protein 2	RNA-binding protein which binds to intronic polypyrimidine tracts and mediates negative regulation of exons splicing
PTGFR	prostaglandin F receptor	Receptor for prostaglandin F2-alpha
RABGGTB	Rab geranylgeranyltransferase subunit beta	Catalyzes the transfer of a geranylgeranyl moiety from geranylgeranyl diphosphate to both cysteines of Rab proteins with the C-terminal sequence -XXCC, -XCXC and -CCXX, such as RAB1A, RAB3A, RAB5A and RAB7A
RBM15	RNA binding motif protein 15	RNA-binding protein that acts as a key regulator of N6-methyladenosine (m6A) methylation of RNAs, thereby regulating different processes, such as hematopoietic cell homeostasis, alternative splicing of mRNAs and X chromosome inactivation mediated by Xist RNA
RPAP2	RNA polymerase II associated protein 2	Protein phosphatase that displays CTD phosphatase activity and regulates transcription of snRNA genes
RPE65	retinoid isomerohydrolase RPE65	Critical isomerohydrolase in the retinoid cycle involved in regeneration of 11-cis-retinal, the chromophore of rod and cone opsins
RPF1	ribosome production factor 1 homolog	May be required for ribosome biogenesis
RWDD3	RWD domain containing 3	Enhancer of SUMO conjugation
SAMD13	sterile alpha motif domain containing 13	Unknown
SELENOF	selenoprotein F	May be involved in redox reactions associated with the formation of disulfide bonds
SH3GLB1	SH3 domain containing GRB2 like, endophilin B1	May be required for normal outer mitochondrial membrane dynamics
SLC16A4	solute carrier family 16 member 4	Proton-linked monocarboxylate transporter
SLC44A3	solute carrier family 44 member 3	Predicted to enable transmembrane transporter activity
SLC44A5	solute carrier family 44 member 5	Choline/H+ antiporter
SLC6A17	solute carrier family 6 member 17	Synaptic vesicle transporter with apparent selectivity for neutral amino acids
SNORA62	small Nucleolar RNA, H/ACA Box 62	Predicted to be involved in RNA processing
SNORA66	small Nucleolar RNA, H/ACA Box 66	Encodes a non-coding RNA that functions in the biogenesis of other small nuclear RNAs
SNORD21	small Nucleolar RNA, C/D Box 21	Encodes a small nucleolar RNA (snoRNA) that may be involved in biogenesis of the large (28S) ribosomal subunit
SNX7	sorting nexin 7	Involved in the regulation of endocytosis and in several stages of intracellular trafficking
SPATA1	spermatogenesis associated 1	Predicted to be located in acrosomal vesicle
SRSF11	serine and arginine rich splicing factor 11	May function in pre-mRNA splicing
SSX2IP	SSX family member 2 interacting protein	Belongs to an adhesion system, which plays a role in the organization of homotypic, interneuronal and heterotypic cell-cell adherens junctions (AJs)
ST6GALNAC3	ST6 N-acetylgalactosaminide alpha-2,6-sialyltransferase 3	Transfers the sialyl group (N-acetyl-alpha-neuraminyl or NeuAc) from CMP-NeuAc to the GalNAc residue on the NeuAc-alpha-2,3-Gal-beta-1,3-GalNAc sequence of glycoproteins and glycolipids forming an alpha-2,6-linkage
ST6GALNAC5	ST6 N-acetylgalactosaminide alpha-2,6-sialyltransferase 5	Catalyzes the transfer of sialic acid to cell surface proteins to modulate cell-cell interactions
STRIP1	striatin interacting protein 1	Plays a role in the regulation of cell morphology and cytoskeletal organization
SYPL2	synaptophysin like 2	Involved in communication between the T-tubular and junctional sarcoplasmic reticulum (SR) membranes
THSD7B	thrombospondin type 1 domain containing 7B	Predicted to be involved in actin cytoskeleton organization
TLCD4	TLC domain containing 4	Predicted to be involved in lipid homeostasis
TMED5	transmembrane p24 trafficking protein 5	Potential role in vesicular protein trafficking, mainly in the early secretory pathway
TNNI3K	TNNI3 interacting kinase	May play a role in cardiac physiology
TTLL7	tubulin tyrosine ligase like 7	Polyglutamylase which modifies tubulin, generating polyglutamate side chains of variable lengths on the gamma-carboxyl group of specific glutamate residues within the C-terminal tail of tubulin
U1	U1 spliceosomal RNA	snRNA
U3	U3 small nucleolar RNA	snoRNA
U6	U6 spliceosomal RNA	snRNA
UBL4B	ubiquitin like 4B	Involved in positive regulation of protein targeting to mitochondrion
UOX	urate oxidase	Catalyzes the oxidation of uric acid to 5-hydroxyisourate, which is further processed to form (S)-allantoin
USP33	ubiquitin specific peptidase 33	Deubiquitinating enzyme involved in various processes such as centrosome duplication, cellular migration and beta-2 adrenergic receptor/ADRB2 recycling
ZNF326	zinc finger protein 326	Core component of the DBIRD complex, a multiprotein complex that acts at the interface between core mRNP particles and RNA polymerase II (RNAPII) and integrates transcript elongation with the regulation of alternative splicing
ZNF644	zinc finger protein 644	May be involved in transcriptional regulation
ZNHIT6	zinc finger HIT-type containing 6	Required for box C/D snoRNAs accumulation involved in snoRNA processing, snoRNA transport to the nucleolus and ribosome biogenesis
ZZZ3	zinc finger ZZ-type containing 3	Histone H3 reader that is required for the ATAC complex-mediated maintenance of histone acetylation and gene activation
